# Supplementary material for: Pressures in the Ivory Tower: An Empirical Study of Burnout Scores among Nursing Faculty
Source: Int J Environ Res Public Health. 2023 Mar 1;20(5):4398. doi: 10.3390/ijerph20054398 (PMC10002003; doi:10.3390/ijerph20054398)
Supplement: Supplementary file 1 [file ijerph-20-04398-s001.zip]

Archive with 1 entries (1 files):
- ijerph-2234396-supplementary.pdf
